# Supplementary material for: Susceptibility of the Oral Commensal Bacterium Streptococcus sanguinis to ZnO Nanoparticles
Source: Int J Mol Sci. 2026 Mar 19;27(6):2782. doi: 10.3390/ijms27062782 (PMC13027026; doi:10.3390/ijms27062782)
Supplement: Supplementary file 1 [file ijms-27-02782-s001.zip]

Archive with 1 entries (1 files):
- ijms-4178609-supplementary.pdf
